# Supplementary material for: Event-specific detection of transgenic potato AV43-6-G7 using real-time and digital PCR methods
Source: BMC Biotechnol. 2016 Oct 27;16:74. doi: 10.1186/s12896-016-0303-8 (PMC5081928; doi:10.1186/s12896-016-0303-8)
Supplement: Additional file 2: — The copies of endogene and flanking sequence were separately measured using ddPCR in absolute sensitivity analysis. (XLSX 16 kb) [file 12896_2016_303_MOESM2_ESM.xlsx]

## Sheet: Sheet1
	dilution ratio	target				endogene				content
		copy	average	RSD	SD	copy	average	SD	RSD	average	group average	group SD	group RSD
	1	1939	1896.33	0.0272041	51.5881	1110	1156.33	40.2036	0.0347682	1.10051	1.03317	0.059699	0.0577823
		1911				1182				1.01855
		1839				1177				0.984342
	10	190	201	0.0474597	9.53939	116	118	2	0.0169492	1.0319	1.07314	0.0373936	0.0348451
		207				118				1.10517
		206				120				1.0815
	100	21.8	21.1	0.0310779	0.655744	13.9	14.2333	0.945163	0.0664049	0.988058	0.933934	0.0808781	0.0865994
		20.5				15.3				0.844118
		21				13.5				0.98
	1000	3.8	4.06667	0.204754	0.832666	2.7	2.63333	0.11547	0.0438494	0.886667	0.972911	0.170933	0.175693
		5				2.7				1.16667
		3.4				2.5				0.8568
	10000	1.2	1.23333	0.123853	0.152753	0.6	0.816667	0.25658	0.31418	1.26	0.951429	0.23726	0.249373
		1.4				1.1				0.801818
		1.1				0.75				0.924
	0	3.27791			0	3.06308
	1	2.3032			1	2.07188
	2	1.32428			2	1.15331
	3	0.609239			3	0.420506
	4	0.0910805			4	-0.0879552
实际含量
0.001
